# Supplementary material for: Awareness and Attitude of the General Population Towards Inherited Hemoglobinopathies in the Premarital Screening Program in the Northern Region of Saudi Arabia
Source: Hematol Rep. 2025 Feb 5;17(1):9. doi: 10.3390/hematolrep17010009 (PMC11855037; doi:10.3390/hematolrep17010009)
Supplement: Supplementary file 1 [file hematolrep-17-00009-s001.zip]

Archive with 1 entries (1 files):
- hematolrep-3369699-supplementary.pdf
